# Supplementary material for: Persistence of Lineage IV Peste-des-petits ruminants virus within Israel since 1993: An evolutionary perspective
Source: PLoS One. 2017 May 18;12(5):e0177028. doi: 10.1371/journal.pone.0177028 (PMC5436660; doi:10.1371/journal.pone.0177028)
Supplement: S2 Table — (XLSX) [file pone.0177028.s002.xlsx]

## Sheet: Sheet1
	KX189065/Egypt/Giza/2015
	KT006588/Egypt/Ismailia/2014
	JX312807/Egypt/Ismailia/2012
	JN202923/Egypt/Ismailia/2010
	JX898856/Iran/2010
	JX898858/Iran/2010
	JX898860/Iran/2010
	DQ840185/Iran/2011
	DQ840186/Iran/1998
	DQ840173/Israel/1993
	DQ840181/Israel/1993
	DQ840188/Israel/1993
	DQ840189/Israel/1993
	DQ840190/Israel/1998
	KF992797/Iraq/2013
	JF969755/Iraq/2011
	KR828813/Nigeria/2013
	KC594074/Morocco/2008
	KJ867541/Ethiopia2010
	KM089831/China/Henan/2014
	FJ905304/China/Tibet/2007
	JX217850/China/Tibet/2008
	KX033350/India/Dehli/2016
	KR261605/India/Tamil_Nadu/2014
	KT270355/India_Tamil/Nadu/2014
	KP260624/China/Beijing/2014
	KR140086/India/Izatnagar/1994
	Turkey/AJ849636/2000
	Turkey/NC006383/2000
	JQ519908/Turkey/ADANA/2011
	JQ519935/Turkey/MANISA/2011
	KM105872/India/2011
	KC200262/India/2012
	JN632532/India/2007
	DQ840177/India/1995
	JQ612706/Bangladesh/2010
	PPRV/Algeria/2015
	KF908044/Nigeria/OY/Goat/2013
	HQ131960/Cameroon/Goat/1997
	JX398130/Eritrea/Gulee/2005
	FJ547095/Nigeria/2008
	HQ131942/Sudan/Atbara/Camel/2008
	HQ131945/Sudan/Rabak/2009
	KJ124729/Nigeria/Plateau/2013
	KP793696/Algeria/2012
	KM068121/Tunisia/Sidi-Bouzid/2012
	KT692540/Benin/2011
	KP319027/China/2014
	Oman_KJ867544_1983
	UAE_KJ867545_1986
	Uganda_KJ867543_2012
	Kenya_KM463083_2011
	Ethiopia_KJ867540_1994
	Ivory_Coast_EU267273_1989
	Senegal_KP789375_1969
	Nigeria_KR828814_2012
	Benin_KR781449_2011
	Senegal_KM212177_2015
	Liberia_KU236379_2015
	Ivory_Coast_KR781451_2009
	Nigeria_EU267274_1976
	Benin_KR781450_1969
	Nigeria_KR828813_2013
	Morocco_KC594074_2008
	KY197740/Morocco/2015
	KJ398315/Pakistan/2012
	KJ398336/Pakistan/2009
	KC191633/Pakistan/2011
	HQ131922/Sudan/AbudelaiqKSUD/2008
	KJ398314/Pakistan/2012
	KJ398317/Pakistan/2012
	KJ398318/Pakistan/2012
	KC152953/Iran/2001
