# Supplementary material for: Persistence of Lineage IV Peste-des-petits ruminants virus within Israel since 1993: An evolutionary perspective
Source: PLoS One. 2017 May 18;12(5):e0177028. doi: 10.1371/journal.pone.0177028 (PMC5436660; doi:10.1371/journal.pone.0177028)
Supplement: S3 Table — (CSV) [file pone.0177028.s003.csv]

Reporter Country Code	Reporter Countries	Partner Country Code	Partner Countries	Element Code	Element	Item Code	Item	Year Code	Year	Unit	Value	Flag	Flag Description
102	Iran (Islamic Republic of)	118	Kuwait	5908	Export Quantity	976	Sheep	1997	1997	Head	373454		Official data
102	Iran (Islamic Republic of)	179	Qatar	5908	Export Quantity	976	Sheep	1997	1997	Head	146085		Official data
112	Jordan	13	Bahrain	5908	Export Quantity	976	Sheep	1997	1997	Head	4821		Official data
112	Jordan	118	Kuwait	5908	Export Quantity	1016	Goats	1997	1997	Head	19		Official data
112	Jordan	118	Kuwait	5908	Export Quantity	976	Sheep	1997	1997	Head	197795		Official data
112	Jordan	221	Oman	5908	Export Quantity	976	Sheep	1997	1997	Head	12980		Official data
112	Jordan	179	Qatar	5908	Export Quantity	976	Sheep	1997	1997	Head	90842		Official data
112	Jordan	194	Saudi Arabia	5608	Import Quantity	1016	Goats	1997	1997	Head	149		Official data
112	Jordan	194	Saudi Arabia	5908	Export Quantity	1016	Goats	1997	1997	Head	658		Official data
112	Jordan	194	Saudi Arabia	5908	Export Quantity	976	Sheep	1997	1997	Head	582616		Official data
118	Kuwait	13	Bahrain	5908	Export Quantity	976	Sheep	1997	1997	Head	200		Official data
118	Kuwait	102	Iran (Islamic Republic of)	5608	Import Quantity	976	Sheep	1997	1997	Head	25460		Official data
118	Kuwait	112	Jordan	5608	Import Quantity	976	Sheep	1997	1997	Head	214270		Official data
118	Kuwait	121	Lebanon	5608	Import Quantity	1016	Goats	1997	1997	Head	140		Official data
118	Kuwait	221	Oman	5608	Import Quantity	1016	Goats	1997	1997	Head	3		Official data
118	Kuwait	194	Saudi Arabia	5608	Import Quantity	976	Sheep	1997	1997	Head	2714		Official data
118	Kuwait	194	Saudi Arabia	5908	Export Quantity	1016	Goats	1997	1997	Head	74		Official data
118	Kuwait	194	Saudi Arabia	5908	Export Quantity	976	Sheep	1997	1997	Head	605		Official data
121	Lebanon	50	Cyprus	5608	Import Quantity	976	Sheep	1997	1997	Head	508		Official data
121	Lebanon	112	Jordan	5608	Import Quantity	976	Sheep	1997	1997	Head	1940		Official data
121	Lebanon	118	Kuwait	5908	Export Quantity	1016	Goats	1997	1997	Head	88		Official data
121	Lebanon	179	Qatar	5908	Export Quantity	1016	Goats	1997	1997	Head	221		Official data
221	Oman	102	Iran (Islamic Republic of)	5608	Import Quantity	1016	Goats	1997	1997	Head	730513		Official data
221	Oman	102	Iran (Islamic Republic of)	5908	Export Quantity	1016	Goats	1997	1997	Head	5272		Official data
221	Oman	118	Kuwait	5908	Export Quantity	1016	Goats	1997	1997	Head	120		Official data
221	Oman	179	Qatar	5608	Import Quantity	1016	Goats	1997	1997	Head	10		Official data
221	Oman	179	Qatar	5908	Export Quantity	1016	Goats	1997	1997	Head	4630		Official data
221	Oman	194	Saudi Arabia	5608	Import Quantity	1016	Goats	1997	1997	Head	340		Official data
221	Oman	194	Saudi Arabia	5908	Export Quantity	1016	Goats	1997	1997	Head	20		Official data
50	Cyprus	121	Lebanon	5908	Export Quantity	1016	Goats	1998	1998	Head	233		Official data
59	Egypt	221	Oman	5908	Export Quantity	1016	Goats	1998	1998	Head	66		Official data
59	Egypt	194	Saudi Arabia	5908	Export Quantity	1016	Goats	1998	1998	Head	16696		Official data
59	Egypt	194	Saudi Arabia	5908	Export Quantity	976	Sheep	1998	1998	Head	5314		Official data
112	Jordan	13	Bahrain	5908	Export Quantity	976	Sheep	1998	1998	Head	677		Official data
112	Jordan	118	Kuwait	5908	Export Quantity	976	Sheep	1998	1998	Head	45731		Official data
112	Jordan	179	Qatar	5908	Export Quantity	976	Sheep	1998	1998	Head	59283		Official data
112	Jordan	194	Saudi Arabia	5908	Export Quantity	976	Sheep	1998	1998	Head	461903		Official data
118	Kuwait	13	Bahrain	5908	Export Quantity	1016	Goats	1998	1998	Head	3		Official data
118	Kuwait	13	Bahrain	5908	Export Quantity	976	Sheep	1998	1998	Head	100		Official data
118	Kuwait	102	Iran (Islamic Republic of)	5608	Import Quantity	976	Sheep	1998	1998	Head	13119		Official data
118	Kuwait	112	Jordan	5608	Import Quantity	976	Sheep	1998	1998	Head	58441		Official data
118	Kuwait	221	Oman	5608	Import Quantity	976	Sheep	1998	1998	Head	200		Official data
118	Kuwait	221	Oman	5908	Export Quantity	976	Sheep	1998	1998	Head	25		Official data
118	Kuwait	179	Qatar	5608	Import Quantity	976	Sheep	1998	1998	Head	400		Official data
118	Kuwait	194	Saudi Arabia	5608	Import Quantity	976	Sheep	1998	1998	Head	5827		Official data
118	Kuwait	194	Saudi Arabia	5908	Export Quantity	976	Sheep	1998	1998	Head	100		Official data
121	Lebanon	50	Cyprus	5608	Import Quantity	1016	Goats	1998	1998	Head	238	*	Unofficial figure
194	Saudi Arabia	13	Bahrain	5608	Import Quantity	976	Sheep	1998	1998	Head	80		Official data
194	Saudi Arabia	13	Bahrain	5908	Export Quantity	976	Sheep	1998	1998	Head	1791		Official data
194	Saudi Arabia	59	Egypt	5608	Import Quantity	976	Sheep	1998	1998	Head	27620		Official data
194	Saudi Arabia	112	Jordan	5608	Import Quantity	1016	Goats	1998	1998	Head	4478		Official data
194	Saudi Arabia	112	Jordan	5608	Import Quantity	976	Sheep	1998	1998	Head	366381		Official data
194	Saudi Arabia	112	Jordan	5908	Export Quantity	976	Sheep	1998	1998	Head	235		Official data
194	Saudi Arabia	118	Kuwait	5608	Import Quantity	976	Sheep	1998	1998	Head	505		Official data
194	Saudi Arabia	118	Kuwait	5908	Export Quantity	1016	Goats	1998	1998	Head	446		Official data
194	Saudi Arabia	118	Kuwait	5908	Export Quantity	976	Sheep	1998	1998	Head	29401		Official data
194	Saudi Arabia	221	Oman	5608	Import Quantity	976	Sheep	1998	1998	Head	500		Official data
194	Saudi Arabia	179	Qatar	5608	Import Quantity	976	Sheep	1998	1998	Head	12550		Official data
194	Saudi Arabia	179	Qatar	5908	Export Quantity	1016	Goats	1998	1998	Head	983		Official data
194	Saudi Arabia	179	Qatar	5908	Export Quantity	976	Sheep	1998	1998	Head	17942		Official data
105	Israel	112	Jordan	5608	Import Quantity	976	Sheep	1999	1999	Head	0		Official data
105	Israel	112	Jordan	5908	Export Quantity	976	Sheep	1999	1999	Head	0		Official data
112	Jordan	13	Bahrain	5908	Export Quantity	976	Sheep	1999	1999	Head	166		Official data
112	Jordan	105	Israel	5608	Import Quantity	976	Sheep	1999	1999	Head	225		Official data
112	Jordan	118	Kuwait	5908	Export Quantity	976	Sheep	1999	1999	Head	16534		Official data
112	Jordan	179	Qatar	5908	Export Quantity	976	Sheep	1999	1999	Head	43902		Official data
112	Jordan	194	Saudi Arabia	5908	Export Quantity	976	Sheep	1999	1999	Head	409328		Official data
118	Kuwait	102	Iran (Islamic Republic of)	5608	Import Quantity	976	Sheep	1999	1999	Head	35934		Official data
118	Kuwait	112	Jordan	5608	Import Quantity	976	Sheep	1999	1999	Head	19307		Official data
118	Kuwait	121	Lebanon	5908	Export Quantity	1016	Goats	1999	1999	Head	2		Official data
118	Kuwait	221	Oman	5908	Export Quantity	1016	Goats	1999	1999	Head	30		Official data
118	Kuwait	194	Saudi Arabia	5608	Import Quantity	976	Sheep	1999	1999	Head	7533		Official data
118	Kuwait	194	Saudi Arabia	5908	Export Quantity	1016	Goats	1999	1999	Head	20		Official data
118	Kuwait	194	Saudi Arabia	5908	Export Quantity	976	Sheep	1999	1999	Head	20		Official data
121	Lebanon	50	Cyprus	5608	Import Quantity	1016	Goats	1999	1999	Head	83		Official data
121	Lebanon	112	Jordan	5608	Import Quantity	976	Sheep	1999	1999	Head	0		Official data
102	Iran (Islamic Republic of)	118	Kuwait	5908	Export Quantity	976	Sheep	2000	2000	Head	266		Official data
105	Israel	112	Jordan	5608	Import Quantity	976	Sheep	2000	2000	Head	2766	F	FAO estimate
105	Israel	112	Jordan	5908	Export Quantity	976	Sheep	2000	2000	Head	0		Official data
112	Jordan	179	Qatar	5908	Export Quantity	976	Sheep	2000	2000	Head	26057		Official data
112	Jordan	194	Saudi Arabia	5908	Export Quantity	976	Sheep	2000	2000	Head	248432		Official data
118	Kuwait	102	Iran (Islamic Republic of)	5608	Import Quantity	1016	Goats	2000	2000	Head	100		Official data
118	Kuwait	102	Iran (Islamic Republic of)	5608	Import Quantity	976	Sheep	2000	2000	Head	146699		Official data
118	Kuwait	121	Lebanon	5608	Import Quantity	976	Sheep	2000	2000	Head	211		Official data
118	Kuwait	221	Oman	5908	Export Quantity	1016	Goats	2000	2000	Head	188		Official data
118	Kuwait	194	Saudi Arabia	5608	Import Quantity	976	Sheep	2000	2000	Head	4983		Official data
118	Kuwait	194	Saudi Arabia	5908	Export Quantity	1016	Goats	2000	2000	Head	125		Official data
118	Kuwait	194	Saudi Arabia	5908	Export Quantity	976	Sheep	2000	2000	Head	54		Official data
179	Qatar	102	Iran (Islamic Republic of)	5608	Import Quantity	976	Sheep	2000	2000	Head	23953		Official data
179	Qatar	112	Jordan	5608	Import Quantity	976	Sheep	2000	2000	Head	20685		Official data
179	Qatar	112	Jordan	5908	Export Quantity	976	Sheep	2000	2000	Head	300		Official data
179	Qatar	194	Saudi Arabia	5608	Import Quantity	1016	Goats	2000	2000	Head	70		Official data
179	Qatar	194	Saudi Arabia	5608	Import Quantity	976	Sheep	2000	2000	Head	11630		Official data
179	Qatar	194	Saudi Arabia	5908	Export Quantity	1016	Goats	2000	2000	Head	310		Official data
179	Qatar	194	Saudi Arabia	5908	Export Quantity	976	Sheep	2000	2000	Head	20703		Official data
194	Saudi Arabia	112	Jordan	5608	Import Quantity	1016	Goats	2000	2000	Head	1924		Official data
194	Saudi Arabia	112	Jordan	5608	Import Quantity	976	Sheep	2000	2000	Head	290243		Official data
194	Saudi Arabia	118	Kuwait	5608	Import Quantity	1016	Goats	2000	2000	Head	100		Official data
194	Saudi Arabia	118	Kuwait	5608	Import Quantity	976	Sheep	2000	2000	Head	1173		Official data
194	Saudi Arabia	121	Lebanon	5608	Import Quantity	976	Sheep	2000	2000	Head	1144		Official data
194	Saudi Arabia	179	Qatar	5608	Import Quantity	976	Sheep	2000	2000	Head	21167		Official data
13	Bahrain	102	Iran (Islamic Republic of)	5608	Import Quantity	1016	Goats	2001	2001	Head	2399		Official data
13	Bahrain	102	Iran (Islamic Republic of)	5608	Import Quantity	976	Sheep	2001	2001	Head	39519		Official data
13	Bahrain	103	Iraq	5608	Import Quantity	976	Sheep	2001	2001	Head	2014		Official data
13	Bahrain	118	Kuwait	5908	Export Quantity	1016	Goats	2001	2001	Head	300		Official data
13	Bahrain	194	Saudi Arabia	5608	Import Quantity	976	Sheep	2001	2001	Head	400		Official data
59	Egypt	121	Lebanon	5908	Export Quantity	976	Sheep	2001	2001	Head	4000		Official data
102	Iran (Islamic Republic of)	118	Kuwait	5908	Export Quantity	976	Sheep	2001	2001	Head	1536		Official data
105	Israel	112	Jordan	5608	Import Quantity	976	Sheep	2001	2001	Head	9119	*	Unofficial figure
105	Israel	112	Jordan	5908	Export Quantity	976	Sheep	2001	2001	Head	0		Official data
112	Jordan	118	Kuwait	5908	Export Quantity	976	Sheep	2001	2001	Head	450		Official data
112	Jordan	179	Qatar	5908	Export Quantity	976	Sheep	2001	2001	Head	12983		Official data
112	Jordan	194	Saudi Arabia	5908	Export Quantity	976	Sheep	2001	2001	Head	60662		Official data
118	Kuwait	102	Iran (Islamic Republic of)	5608	Import Quantity	976	Sheep	2001	2001	Head	117860		Official data
121	Lebanon	194	Saudi Arabia	5908	Export Quantity	1016	Goats	2001	2001	Head	0		Official data
221	Oman	13	Bahrain	5908	Export Quantity	1016	Goats	2001	2001	Head	2676		Official data
221	Oman	102	Iran (Islamic Republic of)	5608	Import Quantity	1016	Goats	2001	2001	Head	966463		Official data
221	Oman	102	Iran (Islamic Republic of)	5908	Export Quantity	1016	Goats	2001	2001	Head	140		Official data
221	Oman	118	Kuwait	5908	Export Quantity	1016	Goats	2001	2001	Head	50		Official data
221	Oman	179	Qatar	5908	Export Quantity	1016	Goats	2001	2001	Head	2		Official data
179	Qatar	13	Bahrain	5908	Export Quantity	976	Sheep	2001	2001	Head	400		Official data
179	Qatar	102	Iran (Islamic Republic of)	5608	Import Quantity	1016	Goats	2001	2001	Head	1000		Official data
179	Qatar	102	Iran (Islamic Republic of)	5608	Import Quantity	976	Sheep	2001	2001	Head	35160		Official data
179	Qatar	112	Jordan	5608	Import Quantity	976	Sheep	2001	2001	Head	19868		Official data
179	Qatar	118	Kuwait	5908	Export Quantity	976	Sheep	2001	2001	Head	199		Official data
179	Qatar	121	Lebanon	5908	Export Quantity	976	Sheep	2001	2001	Head	0		Official data
179	Qatar	194	Saudi Arabia	5608	Import Quantity	1016	Goats	2001	2001	Head	615		Official data
179	Qatar	194	Saudi Arabia	5608	Import Quantity	976	Sheep	2001	2001	Head	29527		Official data
179	Qatar	194	Saudi Arabia	5908	Export Quantity	976	Sheep	2001	2001	Head	11758		Official data
194	Saudi Arabia	13	Bahrain	5908	Export Quantity	1016	Goats	2001	2001	Head	80		Official data
194	Saudi Arabia	13	Bahrain	5908	Export Quantity	976	Sheep	2001	2001	Head	110		Official data
194	Saudi Arabia	59	Egypt	5608	Import Quantity	976	Sheep	2001	2001	Head	10183		Official data
194	Saudi Arabia	103	Iraq	5908	Export Quantity	976	Sheep	2001	2001	Head	11		Official data
194	Saudi Arabia	112	Jordan	5608	Import Quantity	1016	Goats	2001	2001	Head	902		Official data
194	Saudi Arabia	112	Jordan	5608	Import Quantity	976	Sheep	2001	2001	Head	77312		Official data
194	Saudi Arabia	112	Jordan	5908	Export Quantity	976	Sheep	2001	2001	Head	1323		Official data
194	Saudi Arabia	121	Lebanon	5608	Import Quantity	1016	Goats	2001	2001	Head	766		Official data
194	Saudi Arabia	121	Lebanon	5608	Import Quantity	976	Sheep	2001	2001	Head	1728		Official data
194	Saudi Arabia	221	Oman	5608	Import Quantity	976	Sheep	2001	2001	Head	700		Official data
194	Saudi Arabia	179	Qatar	5608	Import Quantity	976	Sheep	2001	2001	Head	15616		Official data
194	Saudi Arabia	179	Qatar	5908	Export Quantity	1016	Goats	2001	2001	Head	388		Official data
194	Saudi Arabia	179	Qatar	5908	Export Quantity	976	Sheep	2001	2001	Head	28133		Official data
13	Bahrain	102	Iran (Islamic Republic of)	5608	Import Quantity	1016	Goats	2002	2002	Head	824		Official data
13	Bahrain	102	Iran (Islamic Republic of)	5608	Import Quantity	976	Sheep	2002	2002	Head	22369		Official data
13	Bahrain	194	Saudi Arabia	5608	Import Quantity	1016	Goats	2002	2002	Head	7736		Official data
13	Bahrain	194	Saudi Arabia	5608	Import Quantity	976	Sheep	2002	2002	Head	1670		Official data
59	Egypt	118	Kuwait	5908	Export Quantity	1016	Goats	2002	2002	Head	300		Official data
105	Israel	112	Jordan	5608	Import Quantity	976	Sheep	2002	2002	Head	44649		Official data
112	Jordan	118	Kuwait	5908	Export Quantity	976	Sheep	2002	2002	Head	4492		Official data
112	Jordan	121	Lebanon	5608	Import Quantity	1016	Goats	2002	2002	Head	3947		Official data
112	Jordan	121	Lebanon	5908	Export Quantity	1016	Goats	2002	2002	Head	1		Official data
112	Jordan	194	Saudi Arabia	5908	Export Quantity	976	Sheep	2002	2002	Head	133296	*	Unofficial figure
121	Lebanon	112	Jordan	5908	Export Quantity	1016	Goats	2002	2002	Head	3874	*	Unofficial figure
121	Lebanon	121	Lebanon	5608	Import Quantity	1016	Goats	2002	2002	Head	0		Official data
121	Lebanon	194	Saudi Arabia	5908	Export Quantity	1016	Goats	2002	2002	Head	1600	*	Unofficial figure
221	Oman	102	Iran (Islamic Republic of)	5608	Import Quantity	1016	Goats	2002	2002	Head	10025		Official data
221	Oman	118	Kuwait	5908	Export Quantity	1016	Goats	2002	2002	Head	90		Official data
221	Oman	194	Saudi Arabia	5908	Export Quantity	1016	Goats	2002	2002	Head	50		Official data
179	Qatar	13	Bahrain	5608	Import Quantity	976	Sheep	2002	2002	Head	495		Official data
179	Qatar	13	Bahrain	5908	Export Quantity	976	Sheep	2002	2002	Head	1050		Official data
179	Qatar	102	Iran (Islamic Republic of)	5608	Import Quantity	976	Sheep	2002	2002	Head	21137		Official data
179	Qatar	112	Jordan	5608	Import Quantity	976	Sheep	2002	2002	Head	2580		Official data
179	Qatar	194	Saudi Arabia	5608	Import Quantity	1016	Goats	2002	2002	Head	988		Official data
179	Qatar	194	Saudi Arabia	5608	Import Quantity	976	Sheep	2002	2002	Head	29604		Official data
179	Qatar	194	Saudi Arabia	5908	Export Quantity	976	Sheep	2002	2002	Head	230		Official data
194	Saudi Arabia	112	Jordan	5608	Import Quantity	1016	Goats	2002	2002	Head	16300		Official data
194	Saudi Arabia	112	Jordan	5608	Import Quantity	976	Sheep	2002	2002	Head	114761		Official data
194	Saudi Arabia	118	Kuwait	5608	Import Quantity	1016	Goats	2002	2002	Head	39		Official data
194	Saudi Arabia	118	Kuwait	5608	Import Quantity	976	Sheep	2002	2002	Head	880		Official data
194	Saudi Arabia	121	Lebanon	5608	Import Quantity	1016	Goats	2002	2002	Head	800		Official data
194	Saudi Arabia	121	Lebanon	5608	Import Quantity	976	Sheep	2002	2002	Head	764		Official data
194	Saudi Arabia	179	Qatar	5608	Import Quantity	1016	Goats	2002	2002	Head	166		Official data
194	Saudi Arabia	179	Qatar	5608	Import Quantity	976	Sheep	2002	2002	Head	170		Official data
13	Bahrain	102	Iran (Islamic Republic of)	5608	Import Quantity	1016	Goats	2003	2003	Head	2053		Official data
13	Bahrain	102	Iran (Islamic Republic of)	5608	Import Quantity	976	Sheep	2003	2003	Head	16946		Official data
13	Bahrain	179	Qatar	5608	Import Quantity	1016	Goats	2003	2003	Head	30		Official data
13	Bahrain	179	Qatar	5908	Export Quantity	976	Sheep	2003	2003	Head	500		Official data
13	Bahrain	194	Saudi Arabia	5608	Import Quantity	1016	Goats	2003	2003	Head	23996		Official data
13	Bahrain	194	Saudi Arabia	5608	Import Quantity	976	Sheep	2003	2003	Head	7600		Official data
50	Cyprus	105	Israel	5608	Import Quantity	1016	Goats	2003	2003	Head	3		Official data
59	Egypt	194	Saudi Arabia	5908	Export Quantity	976	Sheep	2003	2003	Head	12237		Official data
105	Israel	112	Jordan	5608	Import Quantity	976	Sheep	2003	2003	Head	34000		Official data
112	Jordan	118	Kuwait	5908	Export Quantity	976	Sheep	2003	2003	Head	16526		Official data
112	Jordan	121	Lebanon	5908	Export Quantity	976	Sheep	2003	2003	Head	5000		Official data
112	Jordan	179	Qatar	5908	Export Quantity	1016	Goats	2003	2003	Head	7		Official data
112	Jordan	179	Qatar	5908	Export Quantity	976	Sheep	2003	2003	Head	33813		Official data
112	Jordan	194	Saudi Arabia	5608	Import Quantity	1016	Goats	2003	2003	Head	7		Official data
112	Jordan	194	Saudi Arabia	5908	Export Quantity	976	Sheep	2003	2003	Head	121442		Official data
221	Oman	102	Iran (Islamic Republic of)	5608	Import Quantity	1016	Goats	2003	2003	Head	158510		Official data
221	Oman	118	Kuwait	5608	Import Quantity	1016	Goats	2003	2003	Head	67		Official data
221	Oman	118	Kuwait	5908	Export Quantity	1016	Goats	2003	2003	Head	442		Official data
221	Oman	179	Qatar	5908	Export Quantity	1016	Goats	2003	2003	Head	46		Official data
221	Oman	194	Saudi Arabia	5908	Export Quantity	1016	Goats	2003	2003	Head	10		Official data
179	Qatar	13	Bahrain	5908	Export Quantity	976	Sheep	2003	2003	Head	30		Official data
179	Qatar	102	Iran (Islamic Republic of)	5608	Import Quantity	976	Sheep	2003	2003	Head	26019		Official data
179	Qatar	112	Jordan	5608	Import Quantity	976	Sheep	2003	2003	Head	36438		Official data
179	Qatar	221	Oman	5608	Import Quantity	976	Sheep	2003	2003	Head	60		Official data
179	Qatar	194	Saudi Arabia	5608	Import Quantity	1016	Goats	2003	2003	Head	581		Official data
179	Qatar	194	Saudi Arabia	5608	Import Quantity	976	Sheep	2003	2003	Head	62427		Official data
179	Qatar	194	Saudi Arabia	5908	Export Quantity	1016	Goats	2003	2003	Head	9887		Official data
179	Qatar	194	Saudi Arabia	5908	Export Quantity	976	Sheep	2003	2003	Head	6277		Official data
194	Saudi Arabia	59	Egypt	5608	Import Quantity	1016	Goats	2003	2003	Head	2845		Official data
194	Saudi Arabia	112	Jordan	5608	Import Quantity	1016	Goats	2003	2003	Head	4853		Official data
194	Saudi Arabia	112	Jordan	5608	Import Quantity	976	Sheep	2003	2003	Head	128138		Official data
194	Saudi Arabia	118	Kuwait	5608	Import Quantity	1016	Goats	2003	2003	Head	3695		Official data
194	Saudi Arabia	118	Kuwait	5608	Import Quantity	976	Sheep	2003	2003	Head	17935		Official data
194	Saudi Arabia	221	Oman	5608	Import Quantity	1016	Goats	2003	2003	Head	12000		Official data
194	Saudi Arabia	221	Oman	5608	Import Quantity	976	Sheep	2003	2003	Head	13200		Official data
194	Saudi Arabia	179	Qatar	5608	Import Quantity	1016	Goats	2003	2003	Head	1250		Official data
194	Saudi Arabia	179	Qatar	5608	Import Quantity	976	Sheep	2003	2003	Head	10405		Official data
13	Bahrain	102	Iran (Islamic Republic of)	5608	Import Quantity	1016	Goats	2004	2004	Head	1781		Official data
13	Bahrain	102	Iran (Islamic Republic of)	5608	Import Quantity	976	Sheep	2004	2004	Head	19417		Official data
13	Bahrain	118	Kuwait	5908	Export Quantity	1016	Goats	2004	2004	Head	800		Official data
13	Bahrain	194	Saudi Arabia	5608	Import Quantity	1016	Goats	2004	2004	Head	7957		Official data
13	Bahrain	194	Saudi Arabia	5608	Import Quantity	976	Sheep	2004	2004	Head	3452		Official data
59	Egypt	179	Qatar	5908	Export Quantity	1016	Goats	2004	2004	Head	190		Official data
59	Egypt	194	Saudi Arabia	5908	Export Quantity	976	Sheep	2004	2004	Head	254		Official data
102	Iran (Islamic Republic of)	118	Kuwait	5908	Export Quantity	976	Sheep	2004	2004	Head	8913		Official data
102	Iran (Islamic Republic of)	221	Oman	5908	Export Quantity	1016	Goats	2004	2004	Head	27923		Official data
102	Iran (Islamic Republic of)	221	Oman	5908	Export Quantity	976	Sheep	2004	2004	Head	11760		Official data
102	Iran (Islamic Republic of)	179	Qatar	5908	Export Quantity	1016	Goats	2004	2004	Head	460		Official data
102	Iran (Islamic Republic of)	179	Qatar	5908	Export Quantity	976	Sheep	2004	2004	Head	5505		Official data
112	Jordan	118	Kuwait	5908	Export Quantity	976	Sheep	2004	2004	Head	18338		Official data
112	Jordan	179	Qatar	5908	Export Quantity	976	Sheep	2004	2004	Head	16454		Official data
112	Jordan	194	Saudi Arabia	5908	Export Quantity	1016	Goats	2004	2004	Head	1486		Official data
112	Jordan	194	Saudi Arabia	5908	Export Quantity	976	Sheep	2004	2004	Head	146306		Official data
221	Oman	102	Iran (Islamic Republic of)	5608	Import Quantity	1016	Goats	2004	2004	Head	764411		Official data
221	Oman	102	Iran (Islamic Republic of)	5908	Export Quantity	1016	Goats	2004	2004	Head	1469		Official data
221	Oman	118	Kuwait	5908	Export Quantity	1016	Goats	2004	2004	Head	3203		Official data
221	Oman	179	Qatar	5908	Export Quantity	1016	Goats	2004	2004	Head	1518		Official data
221	Oman	194	Saudi Arabia	5908	Export Quantity	1016	Goats	2004	2004	Head	268		Official data
179	Qatar	102	Iran (Islamic Republic of)	5608	Import Quantity	976	Sheep	2004	2004	Head	3443		Official data
179	Qatar	102	Iran (Islamic Republic of)	5908	Export Quantity	976	Sheep	2004	2004	Head	729		Official data
179	Qatar	112	Jordan	5608	Import Quantity	976	Sheep	2004	2004	Head	17289		Official data
179	Qatar	112	Jordan	5908	Export Quantity	976	Sheep	2004	2004	Head	2		Official data
179	Qatar	118	Kuwait	5608	Import Quantity	976	Sheep	2004	2004	Head	1200		Official data
179	Qatar	221	Oman	5608	Import Quantity	1016	Goats	2004	2004	Head	1305		Official data
179	Qatar	221	Oman	5608	Import Quantity	976	Sheep	2004	2004	Head	911		Official data
179	Qatar	194	Saudi Arabia	5608	Import Quantity	1016	Goats	2004	2004	Head	2844		Official data
179	Qatar	194	Saudi Arabia	5608	Import Quantity	976	Sheep	2004	2004	Head	52378		Official data
179	Qatar	194	Saudi Arabia	5908	Export Quantity	1016	Goats	2004	2004	Head	64		Official data
179	Qatar	194	Saudi Arabia	5908	Export Quantity	976	Sheep	2004	2004	Head	1395		Official data
194	Saudi Arabia	59	Egypt	5608	Import Quantity	976	Sheep	2004	2004	Head	2895		Official data
194	Saudi Arabia	112	Jordan	5608	Import Quantity	1016	Goats	2004	2004	Head	9347		Official data
194	Saudi Arabia	112	Jordan	5608	Import Quantity	976	Sheep	2004	2004	Head	112390		Official data
194	Saudi Arabia	221	Oman	5608	Import Quantity	1016	Goats	2004	2004	Head	18		Official data
194	Saudi Arabia	179	Qatar	5608	Import Quantity	1016	Goats	2004	2004	Head	1726		Official data
194	Saudi Arabia	179	Qatar	5608	Import Quantity	976	Sheep	2004	2004	Head	996		Official data
13	Bahrain	102	Iran (Islamic Republic of)	5608	Import Quantity	1016	Goats	2005	2005	Head	4650		Official data
13	Bahrain	102	Iran (Islamic Republic of)	5608	Import Quantity	976	Sheep	2005	2005	Head	29483		Official data
13	Bahrain	194	Saudi Arabia	5608	Import Quantity	1016	Goats	2005	2005	Head	4741		Official data
13	Bahrain	194	Saudi Arabia	5608	Import Quantity	976	Sheep	2005	2005	Head	2150		Official data
59	Egypt	221	Oman	5908	Export Quantity	976	Sheep	2005	2005	Head	24		Official data
102	Iran (Islamic Republic of)	13	Bahrain	5908	Export Quantity	976	Sheep	2005	2005	Head	7913		Official data
102	Iran (Islamic Republic of)	103	Iraq	5908	Export Quantity	976	Sheep	2005	2005	Head	1393		Official data
102	Iran (Islamic Republic of)	118	Kuwait	5908	Export Quantity	1016	Goats	2005	2005	Head	30646		Official data
102	Iran (Islamic Republic of)	118	Kuwait	5908	Export Quantity	976	Sheep	2005	2005	Head	920249		Official data
102	Iran (Islamic Republic of)	221	Oman	5908	Export Quantity	1016	Goats	2005	2005	Head	36182		Official data
102	Iran (Islamic Republic of)	221	Oman	5908	Export Quantity	976	Sheep	2005	2005	Head	21864		Official data
102	Iran (Islamic Republic of)	179	Qatar	5908	Export Quantity	1016	Goats	2005	2005	Head	592		Official data
102	Iran (Islamic Republic of)	179	Qatar	5908	Export Quantity	976	Sheep	2005	2005	Head	43408		Official data
105	Israel	112	Jordan	5908	Export Quantity	976	Sheep	2005	2005	Head	28	*	Unofficial figure
112	Jordan	105	Israel	5608	Import Quantity	976	Sheep	2005	2005	Head	28		Official data
112	Jordan	118	Kuwait	5908	Export Quantity	976	Sheep	2005	2005	Head	12320		Official data
112	Jordan	179	Qatar	5908	Export Quantity	976	Sheep	2005	2005	Head	19659		Official data
112	Jordan	194	Saudi Arabia	5608	Import Quantity	1016	Goats	2005	2005	Head	29		Official data
112	Jordan	194	Saudi Arabia	5908	Export Quantity	1016	Goats	2005	2005	Head	16235		Official data
112	Jordan	194	Saudi Arabia	5908	Export Quantity	976	Sheep	2005	2005	Head	136159		Official data
121	Lebanon	50	Cyprus	5608	Import Quantity	1016	Goats	2005	2005	Head	50		Official data
121	Lebanon	194	Saudi Arabia	5908	Export Quantity	1016	Goats	2005	2005	Head	25	*	Unofficial figure
221	Oman	13	Bahrain	5908	Export Quantity	976	Sheep	2005	2005	Head	4340		Official data
221	Oman	59	Egypt	5608	Import Quantity	1016	Goats	2005	2005	Head	37		Official data
221	Oman	102	Iran (Islamic Republic of)	5608	Import Quantity	1016	Goats	2005	2005	Head	140662		Official data
221	Oman	102	Iran (Islamic Republic of)	5908	Export Quantity	1016	Goats	2005	2005	Head	1153		Official data
221	Oman	118	Kuwait	5908	Export Quantity	1016	Goats	2005	2005	Head	4492		Official data
221	Oman	179	Qatar	5908	Export Quantity	1016	Goats	2005	2005	Head	2221		Official data
221	Oman	194	Saudi Arabia	5908	Export Quantity	1016	Goats	2005	2005	Head	4650		Official data
179	Qatar	13	Bahrain	5908	Export Quantity	976	Sheep	2005	2005	Head	350		Official data
179	Qatar	102	Iran (Islamic Republic of)	5608	Import Quantity	976	Sheep	2005	2005	Head	45057		Official data
179	Qatar	112	Jordan	5608	Import Quantity	976	Sheep	2005	2005	Head	26162		Official data
179	Qatar	118	Kuwait	5608	Import Quantity	976	Sheep	2005	2005	Head	15		Official data
179	Qatar	118	Kuwait	5908	Export Quantity	1016	Goats	2005	2005	Head	300		Official data
179	Qatar	221	Oman	5608	Import Quantity	1016	Goats	2005	2005	Head	520		Official data
179	Qatar	221	Oman	5608	Import Quantity	976	Sheep	2005	2005	Head	1483		Official data
179	Qatar	194	Saudi Arabia	5608	Import Quantity	1016	Goats	2005	2005	Head	3409		Official data
179	Qatar	194	Saudi Arabia	5608	Import Quantity	976	Sheep	2005	2005	Head	66686		Official data
179	Qatar	194	Saudi Arabia	5908	Export Quantity	1016	Goats	2005	2005	Head	24041		Official data
179	Qatar	194	Saudi Arabia	5908	Export Quantity	976	Sheep	2005	2005	Head	43898		Official data
194	Saudi Arabia	13	Bahrain	5608	Import Quantity	976	Sheep	2005	2005	Head	100		Official data
194	Saudi Arabia	59	Egypt	5608	Import Quantity	976	Sheep	2005	2005	Head	5577		Official data
194	Saudi Arabia	112	Jordan	5608	Import Quantity	1016	Goats	2005	2005	Head	26911		Official data
194	Saudi Arabia	112	Jordan	5608	Import Quantity	976	Sheep	2005	2005	Head	117889		Official data
194	Saudi Arabia	118	Kuwait	5608	Import Quantity	1016	Goats	2005	2005	Head	34971		Official data
194	Saudi Arabia	118	Kuwait	5608	Import Quantity	976	Sheep	2005	2005	Head	373524		Official data
194	Saudi Arabia	221	Oman	5608	Import Quantity	1016	Goats	2005	2005	Head	1292		Official data
194	Saudi Arabia	221	Oman	5608	Import Quantity	976	Sheep	2005	2005	Head	5150		Official data
194	Saudi Arabia	179	Qatar	5608	Import Quantity	1016	Goats	2005	2005	Head	11883		Official data
194	Saudi Arabia	179	Qatar	5608	Import Quantity	976	Sheep	2005	2005	Head	37370		Official data
13	Bahrain	102	Iran (Islamic Republic of)	5608	Import Quantity	1016	Goats	2006	2006	Head	821		Official data
13	Bahrain	102	Iran (Islamic Republic of)	5608	Import Quantity	976	Sheep	2006	2006	Head	10711		Official data
13	Bahrain	194	Saudi Arabia	5608	Import Quantity	1016	Goats	2006	2006	Head	1345		Official data
13	Bahrain	194	Saudi Arabia	5608	Import Quantity	976	Sheep	2006	2006	Head	340		Official data
13	Bahrain	194	Saudi Arabia	5908	Export Quantity	976	Sheep	2006	2006	Head	80		Official data
50	Cyprus	103	Iraq	5908	Export Quantity	1016	Goats	2006	2006	Head	199		Official data
50	Cyprus	112	Jordan	5908	Export Quantity	1016	Goats	2006	2006	Head	705		Official data
50	Cyprus	179	Qatar	5908	Export Quantity	1016	Goats	2006	2006	Head	350		Official data
59	Egypt	112	Jordan	5908	Export Quantity	1016	Goats	2006	2006	Head	400		Official data
105	Israel	50	Cyprus	5908	Export Quantity	1016	Goats	2006	2006	Head	350		Official data
105	Israel	112	Jordan	5908	Export Quantity	976	Sheep	2006	2006	Head	80		Official data
112	Jordan	50	Cyprus	5608	Import Quantity	1016	Goats	2006	2006	Head	705		Official data
112	Jordan	59	Egypt	5608	Import Quantity	1016	Goats	2006	2006	Head	400		Official data
112	Jordan	105	Israel	5608	Import Quantity	976	Sheep	2006	2006	Head	80		Official data
112	Jordan	118	Kuwait	5608	Import Quantity	1016	Goats	2006	2006	Head	253		Official data
112	Jordan	118	Kuwait	5908	Export Quantity	976	Sheep	2006	2006	Head	18730		Official data
112	Jordan	121	Lebanon	5608	Import Quantity	1016	Goats	2006	2006	Head	45093		Official data
112	Jordan	179	Qatar	5608	Import Quantity	1016	Goats	2006	2006	Head	4		Official data
112	Jordan	179	Qatar	5908	Export Quantity	1016	Goats	2006	2006	Head	500		Official data
112	Jordan	179	Qatar	5908	Export Quantity	976	Sheep	2006	2006	Head	29234		Official data
112	Jordan	194	Saudi Arabia	5608	Import Quantity	1016	Goats	2006	2006	Head	316		Official data
112	Jordan	194	Saudi Arabia	5908	Export Quantity	1016	Goats	2006	2006	Head	79053		Official data
112	Jordan	194	Saudi Arabia	5908	Export Quantity	976	Sheep	2006	2006	Head	359604		Official data
121	Lebanon	112	Jordan	5908	Export Quantity	1016	Goats	2006	2006	Head	47175		Official data
121	Lebanon	121	Lebanon	5608	Import Quantity	1016	Goats	2006	2006	Head	700		Official data
121	Lebanon	221	Oman	5908	Export Quantity	1016	Goats	2006	2006	Head	425		Official data
221	Oman	13	Bahrain	5908	Export Quantity	1016	Goats	2006	2006	Head	128		Official data
221	Oman	102	Iran (Islamic Republic of)	5608	Import Quantity	1016	Goats	2006	2006	Head	1035960		Official data
221	Oman	102	Iran (Islamic Republic of)	5908	Export Quantity	1016	Goats	2006	2006	Head	70		Official data
221	Oman	103	Iraq	5608	Import Quantity	1016	Goats	2006	2006	Head	38		Official data
221	Oman	118	Kuwait	5908	Export Quantity	1016	Goats	2006	2006	Head	1869		Official data
221	Oman	179	Qatar	5908	Export Quantity	1016	Goats	2006	2006	Head	7769		Official data
221	Oman	194	Saudi Arabia	5608	Import Quantity	976	Sheep	2006	2006	Head	49		Official data
221	Oman	194	Saudi Arabia	5908	Export Quantity	1016	Goats	2006	2006	Head	18551		Official data
221	Oman	194	Saudi Arabia	5908	Export Quantity	976	Sheep	2006	2006	Head	700		Official data
179	Qatar	13	Bahrain	5608	Import Quantity	976	Sheep	2006	2006	Head	200		Official data
179	Qatar	50	Cyprus	5608	Import Quantity	976	Sheep	2006	2006	Head	350		Official data
179	Qatar	102	Iran (Islamic Republic of)	5608	Import Quantity	1016	Goats	2006	2006	Head	2290		Official data
179	Qatar	102	Iran (Islamic Republic of)	5608	Import Quantity	976	Sheep	2006	2006	Head	59604		Official data
179	Qatar	112	Jordan	5608	Import Quantity	1016	Goats	2006	2006	Head	4700		Official data
179	Qatar	112	Jordan	5608	Import Quantity	976	Sheep	2006	2006	Head	28695		Official data
179	Qatar	112	Jordan	5908	Export Quantity	1016	Goats	2006	2006	Head	4		Official data
179	Qatar	118	Kuwait	5608	Import Quantity	976	Sheep	2006	2006	Head	602	*	Unofficial figure
179	Qatar	221	Oman	5608	Import Quantity	1016	Goats	2006	2006	Head	2758		Official data
179	Qatar	221	Oman	5608	Import Quantity	976	Sheep	2006	2006	Head	5034		Official data
179	Qatar	221	Oman	5908	Export Quantity	976	Sheep	2006	2006	Head	2		Official data
179	Qatar	194	Saudi Arabia	5608	Import Quantity	1016	Goats	2006	2006	Head	954		Official data
179	Qatar	194	Saudi Arabia	5608	Import Quantity	976	Sheep	2006	2006	Head	78703		Official data
179	Qatar	194	Saudi Arabia	5908	Export Quantity	1016	Goats	2006	2006	Head	1614		Official data
179	Qatar	194	Saudi Arabia	5908	Export Quantity	976	Sheep	2006	2006	Head	6713		Official data
194	Saudi Arabia	13	Bahrain	5608	Import Quantity	976	Sheep	2006	2006	Head	108		Official data
194	Saudi Arabia	13	Bahrain	5908	Export Quantity	1016	Goats	2006	2006	Head	435		Official data
194	Saudi Arabia	13	Bahrain	5908	Export Quantity	976	Sheep	2006	2006	Head	425		Official data
194	Saudi Arabia	102	Iran (Islamic Republic of)	5608	Import Quantity	1016	Goats	2006	2006	Head	160		Official data
194	Saudi Arabia	102	Iran (Islamic Republic of)	5608	Import Quantity	976	Sheep	2006	2006	Head	4100		Official data
194	Saudi Arabia	112	Jordan	5608	Import Quantity	1016	Goats	2006	2006	Head	103840		Official data
194	Saudi Arabia	112	Jordan	5608	Import Quantity	976	Sheep	2006	2006	Head	333969		Official data
194	Saudi Arabia	112	Jordan	5908	Export Quantity	1016	Goats	2006	2006	Head	429		Official data
194	Saudi Arabia	112	Jordan	5908	Export Quantity	976	Sheep	2006	2006	Head	6440		Official data
194	Saudi Arabia	118	Kuwait	5608	Import Quantity	1016	Goats	2006	2006	Head	6093		Official data
194	Saudi Arabia	118	Kuwait	5608	Import Quantity	976	Sheep	2006	2006	Head	16737		Official data
194	Saudi Arabia	118	Kuwait	5908	Export Quantity	1016	Goats	2006	2006	Head	4906		Official data
194	Saudi Arabia	118	Kuwait	5908	Export Quantity	976	Sheep	2006	2006	Head	246163		Official data
194	Saudi Arabia	221	Oman	5608	Import Quantity	1016	Goats	2006	2006	Head	26226		Official data
194	Saudi Arabia	221	Oman	5608	Import Quantity	976	Sheep	2006	2006	Head	3545		Official data
194	Saudi Arabia	221	Oman	5908	Export Quantity	1016	Goats	2006	2006	Head	1605		Official data
194	Saudi Arabia	179	Qatar	5608	Import Quantity	1016	Goats	2006	2006	Head	3716		Official data
194	Saudi Arabia	179	Qatar	5608	Import Quantity	976	Sheep	2006	2006	Head	2426		Official data
194	Saudi Arabia	179	Qatar	5908	Export Quantity	1016	Goats	2006	2006	Head	1211		Official data
194	Saudi Arabia	179	Qatar	5908	Export Quantity	976	Sheep	2006	2006	Head	82247		Official data
13	Bahrain	102	Iran (Islamic Republic of)	5608	Import Quantity	1016	Goats	2007	2007	Head	220		Official data
13	Bahrain	102	Iran (Islamic Republic of)	5608	Import Quantity	976	Sheep	2007	2007	Head	2742		Official data
13	Bahrain	221	Oman	5608	Import Quantity	1016	Goats	2007	2007	Head	70		Official data
13	Bahrain	194	Saudi Arabia	5608	Import Quantity	1016	Goats	2007	2007	Head	1960		Official data
13	Bahrain	194	Saudi Arabia	5608	Import Quantity	976	Sheep	2007	2007	Head	3310		Official data
13	Bahrain	194	Saudi Arabia	5908	Export Quantity	1016	Goats	2007	2007	Head	2218		Official data
13	Bahrain	194	Saudi Arabia	5908	Export Quantity	976	Sheep	2007	2007	Head	1066		Official data
105	Israel	112	Jordan	5608	Import Quantity	976	Sheep	2007	2007	Head	9750	*	Unofficial figure
112	Jordan	118	Kuwait	5608	Import Quantity	1016	Goats	2007	2007	Head	241		Official data
112	Jordan	118	Kuwait	5908	Export Quantity	1016	Goats	2007	2007	Head	20		Official data
112	Jordan	194	Saudi Arabia	5608	Import Quantity	1016	Goats	2007	2007	Head	79		Official data
121	Lebanon	121	Lebanon	5608	Import Quantity	1016	Goats	2007	2007	Head	4000		Official data
221	Oman	102	Iran (Islamic Republic of)	5608	Import Quantity	1016	Goats	2007	2007	Head	977346		Official data
221	Oman	102	Iran (Islamic Republic of)	5608	Import Quantity	976	Sheep	2007	2007	Head	97		Official data
221	Oman	102	Iran (Islamic Republic of)	5908	Export Quantity	1016	Goats	2007	2007	Head	23		Official data
221	Oman	118	Kuwait	5908	Export Quantity	1016	Goats	2007	2007	Head	1310		Official data
221	Oman	179	Qatar	5908	Export Quantity	1016	Goats	2007	2007	Head	9498		Official data
221	Oman	194	Saudi Arabia	5608	Import Quantity	976	Sheep	2007	2007	Head	25		Official data
221	Oman	194	Saudi Arabia	5908	Export Quantity	1016	Goats	2007	2007	Head	56985		Official data
221	Oman	194	Saudi Arabia	5908	Export Quantity	976	Sheep	2007	2007	Head	210		Official data
179	Qatar	102	Iran (Islamic Republic of)	5608	Import Quantity	1016	Goats	2007	2007	Head	9343		Official data
179	Qatar	102	Iran (Islamic Republic of)	5608	Import Quantity	976	Sheep	2007	2007	Head	91701		Official data
179	Qatar	102	Iran (Islamic Republic of)	5908	Export Quantity	976	Sheep	2007	2007	Head	343		Official data
179	Qatar	118	Kuwait	5608	Import Quantity	976	Sheep	2007	2007	Head	166		Official data
179	Qatar	118	Kuwait	5908	Export Quantity	1016	Goats	2007	2007	Head	3		Official data
179	Qatar	221	Oman	5608	Import Quantity	1016	Goats	2007	2007	Head	1177		Official data
179	Qatar	221	Oman	5608	Import Quantity	976	Sheep	2007	2007	Head	1754		Official data
179	Qatar	221	Oman	5908	Export Quantity	976	Sheep	2007	2007	Head	45		Official data
179	Qatar	194	Saudi Arabia	5608	Import Quantity	1016	Goats	2007	2007	Head	10470		Official data
179	Qatar	194	Saudi Arabia	5608	Import Quantity	976	Sheep	2007	2007	Head	78831		Official data
179	Qatar	194	Saudi Arabia	5908	Export Quantity	1016	Goats	2007	2007	Head	5342		Official data
179	Qatar	194	Saudi Arabia	5908	Export Quantity	976	Sheep	2007	2007	Head	37982		Official data
194	Saudi Arabia	13	Bahrain	5608	Import Quantity	1016	Goats	2007	2007	Head	1665		Official data
194	Saudi Arabia	13	Bahrain	5608	Import Quantity	976	Sheep	2007	2007	Head	520		Official data
194	Saudi Arabia	13	Bahrain	5908	Export Quantity	1016	Goats	2007	2007	Head	1783		Official data
194	Saudi Arabia	13	Bahrain	5908	Export Quantity	976	Sheep	2007	2007	Head	1257		Official data
194	Saudi Arabia	59	Egypt	5608	Import Quantity	1016	Goats	2007	2007	Head	3500		Official data
194	Saudi Arabia	59	Egypt	5608	Import Quantity	976	Sheep	2007	2007	Head	22695		Official data
194	Saudi Arabia	59	Egypt	5908	Export Quantity	976	Sheep	2007	2007	Head	8660		Official data
194	Saudi Arabia	102	Iran (Islamic Republic of)	5608	Import Quantity	1016	Goats	2007	2007	Head	7173		Official data
194	Saudi Arabia	102	Iran (Islamic Republic of)	5608	Import Quantity	976	Sheep	2007	2007	Head	5800		Official data
194	Saudi Arabia	103	Iraq	5908	Export Quantity	976	Sheep	2007	2007	Head	704		Official data
194	Saudi Arabia	118	Kuwait	5608	Import Quantity	1016	Goats	2007	2007	Head	642		Official data
194	Saudi Arabia	118	Kuwait	5608	Import Quantity	976	Sheep	2007	2007	Head	4230		Official data
194	Saudi Arabia	118	Kuwait	5908	Export Quantity	1016	Goats	2007	2007	Head	6398		Official data
194	Saudi Arabia	118	Kuwait	5908	Export Quantity	976	Sheep	2007	2007	Head	259610		Official data
194	Saudi Arabia	221	Oman	5608	Import Quantity	1016	Goats	2007	2007	Head	39965		Official data
194	Saudi Arabia	221	Oman	5608	Import Quantity	976	Sheep	2007	2007	Head	174046		Official data
194	Saudi Arabia	221	Oman	5908	Export Quantity	976	Sheep	2007	2007	Head	350		Official data
194	Saudi Arabia	179	Qatar	5608	Import Quantity	1016	Goats	2007	2007	Head	550		Official data
194	Saudi Arabia	179	Qatar	5608	Import Quantity	976	Sheep	2007	2007	Head	44262		Official data
194	Saudi Arabia	179	Qatar	5908	Export Quantity	1016	Goats	2007	2007	Head	4124		Official data
194	Saudi Arabia	179	Qatar	5908	Export Quantity	976	Sheep	2007	2007	Head	136787		Official data
50	Cyprus	121	Lebanon	5908	Export Quantity	1016	Goats	2008	2008	Head	133		Official data
105	Israel	112	Jordan	5608	Import Quantity	976	Sheep	2008	2008	Head	16500	*	Unofficial figure
112	Jordan	121	Lebanon	5908	Export Quantity	976	Sheep	2008	2008	Head	4000		Official data
112	Jordan	179	Qatar	5908	Export Quantity	976	Sheep	2008	2008	Head	7200		Official data
112	Jordan	194	Saudi Arabia	5908	Export Quantity	1016	Goats	2008	2008	Head	1230		Official data
112	Jordan	194	Saudi Arabia	5908	Export Quantity	976	Sheep	2008	2008	Head	17853		Official data
121	Lebanon	50	Cyprus	5608	Import Quantity	1016	Goats	2008	2008	Head	33		Official data
121	Lebanon	112	Jordan	5608	Import Quantity	976	Sheep	2008	2008	Head	5714		Official data
121	Lebanon	121	Lebanon	5608	Import Quantity	1016	Goats	2008	2008	Head	3		Official data
221	Oman	102	Iran (Islamic Republic of)	5608	Import Quantity	1016	Goats	2008	2008	Head	1299262		Official data
221	Oman	102	Iran (Islamic Republic of)	5908	Export Quantity	1016	Goats	2008	2008	Head	142		Official data
221	Oman	118	Kuwait	5908	Export Quantity	1016	Goats	2008	2008	Head	57		Official data
221	Oman	179	Qatar	5908	Export Quantity	1016	Goats	2008	2008	Head	7322		Official data
221	Oman	194	Saudi Arabia	5608	Import Quantity	976	Sheep	2008	2008	Head	620		Official data
221	Oman	194	Saudi Arabia	5908	Export Quantity	1016	Goats	2008	2008	Head	222595		Official data
179	Qatar	102	Iran (Islamic Republic of)	5608	Import Quantity	1016	Goats	2008	2008	Head	74648		Official data
179	Qatar	102	Iran (Islamic Republic of)	5608	Import Quantity	976	Sheep	2008	2008	Head	40599		Official data
179	Qatar	112	Jordan	5608	Import Quantity	1016	Goats	2008	2008	Head	1800		Official data
179	Qatar	112	Jordan	5608	Import Quantity	976	Sheep	2008	2008	Head	400		Official data
179	Qatar	118	Kuwait	5608	Import Quantity	1016	Goats	2008	2008	Head	611		Official data
179	Qatar	118	Kuwait	5608	Import Quantity	976	Sheep	2008	2008	Head	6950		Official data
179	Qatar	221	Oman	5608	Import Quantity	1016	Goats	2008	2008	Head	3658		Official data
179	Qatar	221	Oman	5608	Import Quantity	976	Sheep	2008	2008	Head	3008		Official data
179	Qatar	221	Oman	5908	Export Quantity	976	Sheep	2008	2008	Head	3		Official data
179	Qatar	194	Saudi Arabia	5608	Import Quantity	1016	Goats	2008	2008	Head	7088		Official data
179	Qatar	194	Saudi Arabia	5608	Import Quantity	976	Sheep	2008	2008	Head	101504		Official data
179	Qatar	194	Saudi Arabia	5908	Export Quantity	1016	Goats	2008	2008	Head	441		Official data
179	Qatar	194	Saudi Arabia	5908	Export Quantity	976	Sheep	2008	2008	Head	16908		Official data
13	Bahrain	102	Iran (Islamic Republic of)	5608	Import Quantity	1016	Goats	2009	2009	Head	3670		Official data
13	Bahrain	102	Iran (Islamic Republic of)	5608	Import Quantity	976	Sheep	2009	2009	Head	500		Official data
13	Bahrain	179	Qatar	5608	Import Quantity	1016	Goats	2009	2009	Head	755		Official data
13	Bahrain	179	Qatar	5908	Export Quantity	1016	Goats	2009	2009	Head	35		Official data
13	Bahrain	194	Saudi Arabia	5608	Import Quantity	1016	Goats	2009	2009	Head	129		Official data
13	Bahrain	194	Saudi Arabia	5608	Import Quantity	976	Sheep	2009	2009	Head	1259		Official data
13	Bahrain	194	Saudi Arabia	5908	Export Quantity	1016	Goats	2009	2009	Head	7709		Official data
13	Bahrain	194	Saudi Arabia	5908	Export Quantity	976	Sheep	2009	2009	Head	1856		Official data
59	Egypt	118	Kuwait	5908	Export Quantity	976	Sheep	2009	2009	Head	3		Official data
59	Egypt	179	Qatar	5908	Export Quantity	976	Sheep	2009	2009	Head	23		Official data
59	Egypt	194	Saudi Arabia	5908	Export Quantity	976	Sheep	2009	2009	Head	1793		Official data
112	Jordan	118	Kuwait	5908	Export Quantity	1016	Goats	2009	2009	Head	20		Official data
112	Jordan	118	Kuwait	5908	Export Quantity	976	Sheep	2009	2009	Head	2140		Official data
112	Jordan	179	Qatar	5908	Export Quantity	976	Sheep	2009	2009	Head	8415		Official data
112	Jordan	194	Saudi Arabia	5908	Export Quantity	1016	Goats	2009	2009	Head	1279		Official data
112	Jordan	194	Saudi Arabia	5908	Export Quantity	976	Sheep	2009	2009	Head	82171		Official data
118	Kuwait	13	Bahrain	5908	Export Quantity	976	Sheep	2009	2009	Head	2274		Official data
118	Kuwait	102	Iran (Islamic Republic of)	5908	Export Quantity	976	Sheep	2009	2009	Head	831		Official data
118	Kuwait	112	Jordan	5908	Export Quantity	976	Sheep	2009	2009	Head	208		Official data
118	Kuwait	121	Lebanon	5908	Export Quantity	976	Sheep	2009	2009	Head	19		Official data
118	Kuwait	179	Qatar	5908	Export Quantity	1016	Goats	2009	2009	Head	125		Official data
118	Kuwait	179	Qatar	5908	Export Quantity	976	Sheep	2009	2009	Head	2951		Official data
118	Kuwait	194	Saudi Arabia	5908	Export Quantity	1016	Goats	2009	2009	Head	1474		Official data
118	Kuwait	194	Saudi Arabia	5908	Export Quantity	976	Sheep	2009	2009	Head	20798		Official data
121	Lebanon	194	Saudi Arabia	5908	Export Quantity	976	Sheep	2009	2009	Head	6933		Official data
221	Oman	13	Bahrain	5908	Export Quantity	1016	Goats	2009	2009	Head	800		Official data
221	Oman	102	Iran (Islamic Republic of)	5608	Import Quantity	1016	Goats	2009	2009	Head	173624		Official data
221	Oman	118	Kuwait	5908	Export Quantity	1016	Goats	2009	2009	Head	1550		Official data
221	Oman	179	Qatar	5908	Export Quantity	1016	Goats	2009	2009	Head	8134		Official data
221	Oman	194	Saudi Arabia	5608	Import Quantity	1016	Goats	2009	2009	Head	20		Official data
221	Oman	194	Saudi Arabia	5908	Export Quantity	1016	Goats	2009	2009	Head	224223		Official data
221	Oman	194	Saudi Arabia	5908	Export Quantity	976	Sheep	2009	2009	Head	800		Official data
179	Qatar	13	Bahrain	5908	Export Quantity	976	Sheep	2009	2009	Head	2014		Official data
179	Qatar	118	Kuwait	5908	Export Quantity	1016	Goats	2009	2009	Head	8		Official data
179	Qatar	221	Oman	5908	Export Quantity	976	Sheep	2009	2009	Head	19		Official data
179	Qatar	194	Saudi Arabia	5908	Export Quantity	1016	Goats	2009	2009	Head	2959		Official data
179	Qatar	194	Saudi Arabia	5908	Export Quantity	976	Sheep	2009	2009	Head	19706		Official data
194	Saudi Arabia	112	Jordan	5608	Import Quantity	976	Sheep	2009	2009	Head	81712		Official data
194	Saudi Arabia	221	Oman	5608	Import Quantity	976	Sheep	2009	2009	Head	196670		Official data
194	Saudi Arabia	179	Qatar	5608	Import Quantity	976	Sheep	2009	2009	Head	22374		Official data
13	Bahrain	118	Kuwait	5908	Export Quantity	1016	Goats	2010	2010	Head	500		Official data
13	Bahrain	179	Qatar	5908	Export Quantity	1016	Goats	2010	2010	Head	131		Official data
13	Bahrain	179	Qatar	5908	Export Quantity	976	Sheep	2010	2010	Head	53		Official data
13	Bahrain	194	Saudi Arabia	5608	Import Quantity	1016	Goats	2010	2010	Head	280		Official data
13	Bahrain	194	Saudi Arabia	5608	Import Quantity	976	Sheep	2010	2010	Head	4346		Official data
13	Bahrain	194	Saudi Arabia	5908	Export Quantity	1016	Goats	2010	2010	Head	292		Official data
102	Iran (Islamic Republic of)	118	Kuwait	5908	Export Quantity	976	Sheep	2010	2010	Head	6757		Official data
105	Israel	112	Jordan	5608	Import Quantity	976	Sheep	2010	2010	Head	4083		Official data
105	Israel	112	Jordan	5908	Export Quantity	976	Sheep	2010	2010	Head	35		Official data
112	Jordan	118	Kuwait	5908	Export Quantity	976	Sheep	2010	2010	Head	25008		Official data
112	Jordan	179	Qatar	5908	Export Quantity	976	Sheep	2010	2010	Head	36726		Official data
112	Jordan	194	Saudi Arabia	5908	Export Quantity	1016	Goats	2010	2010	Head	190		Official data
112	Jordan	194	Saudi Arabia	5908	Export Quantity	976	Sheep	2010	2010	Head	61499		Official data
121	Lebanon	194	Saudi Arabia	5908	Export Quantity	976	Sheep	2010	2010	Head	10767		Official data
221	Oman	102	Iran (Islamic Republic of)	5608	Import Quantity	1016	Goats	2010	2010	Head	346960		Official data
221	Oman	118	Kuwait	5908	Export Quantity	1016	Goats	2010	2010	Head	750		Official data
221	Oman	179	Qatar	5908	Export Quantity	1016	Goats	2010	2010	Head	8588		Official data
221	Oman	194	Saudi Arabia	5908	Export Quantity	1016	Goats	2010	2010	Head	179746		Official data
179	Qatar	13	Bahrain	5608	Import Quantity	1016	Goats	2010	2010	Head	31		Official data
179	Qatar	13	Bahrain	5608	Import Quantity	976	Sheep	2010	2010	Head	117		Official data
179	Qatar	59	Egypt	5608	Import Quantity	1016	Goats	2010	2010	Head	24		Official data
179	Qatar	59	Egypt	5608	Import Quantity	976	Sheep	2010	2010	Head	6		Official data
179	Qatar	102	Iran (Islamic Republic of)	5608	Import Quantity	1016	Goats	2010	2010	Head	410		Official data
179	Qatar	102	Iran (Islamic Republic of)	5608	Import Quantity	976	Sheep	2010	2010	Head	1366		Official data
179	Qatar	112	Jordan	5608	Import Quantity	1016	Goats	2010	2010	Head	2060		Official data
179	Qatar	112	Jordan	5608	Import Quantity	976	Sheep	2010	2010	Head	43609		Official data
179	Qatar	118	Kuwait	5608	Import Quantity	1016	Goats	2010	2010	Head	50		Official data
179	Qatar	118	Kuwait	5608	Import Quantity	976	Sheep	2010	2010	Head	750		Official data
179	Qatar	221	Oman	5608	Import Quantity	1016	Goats	2010	2010	Head	6809		Official data
179	Qatar	221	Oman	5608	Import Quantity	976	Sheep	2010	2010	Head	2680		Official data
179	Qatar	194	Saudi Arabia	5608	Import Quantity	1016	Goats	2010	2010	Head	8218		Official data
179	Qatar	194	Saudi Arabia	5608	Import Quantity	976	Sheep	2010	2010	Head	124656		Official data
194	Saudi Arabia	112	Jordan	5608	Import Quantity	1016	Goats	2010	2010	Head	4407		Official data
194	Saudi Arabia	112	Jordan	5608	Import Quantity	976	Sheep	2010	2010	Head	88718		Official data
194	Saudi Arabia	118	Kuwait	5608	Import Quantity	1016	Goats	2010	2010	Head	1363		Official data
194	Saudi Arabia	118	Kuwait	5608	Import Quantity	976	Sheep	2010	2010	Head	1998		Official data
194	Saudi Arabia	221	Oman	5608	Import Quantity	1016	Goats	2010	2010	Head	134535		Official data
194	Saudi Arabia	221	Oman	5608	Import Quantity	976	Sheep	2010	2010	Head	47665		Official data
194	Saudi Arabia	179	Qatar	5608	Import Quantity	976	Sheep	2010	2010	Head	436		Official data
13	Bahrain	179	Qatar	5908	Export Quantity	976	Sheep	2011	2011	Head	360		Official data
13	Bahrain	194	Saudi Arabia	5608	Import Quantity	1016	Goats	2011	2011	Head	456		Official data
13	Bahrain	194	Saudi Arabia	5608	Import Quantity	976	Sheep	2011	2011	Head	25402		Official data
50	Cyprus	179	Qatar	5908	Export Quantity	1016	Goats	2011	2011	Head	510		Official data
50	Cyprus	179	Qatar	5908	Export Quantity	976	Sheep	2011	2011	Head	110		Official data
59	Egypt	179	Qatar	5908	Export Quantity	976	Sheep	2011	2011	Head	6		Official data
59	Egypt	194	Saudi Arabia	5908	Export Quantity	1016	Goats	2011	2011	Head	108		Official data
59	Egypt	194	Saudi Arabia	5908	Export Quantity	976	Sheep	2011	2011	Head	4		Official data
105	Israel	112	Jordan	5608	Import Quantity	976	Sheep	2011	2011	Head	22250	*	Unofficial figure
112	Jordan	105	Israel	5608	Import Quantity	976	Sheep	2011	2011	Head	11		Official data
112	Jordan	118	Kuwait	5908	Export Quantity	1016	Goats	2011	2011	Head	2614		Official data
112	Jordan	118	Kuwait	5908	Export Quantity	976	Sheep	2011	2011	Head	51173		Official data
112	Jordan	179	Qatar	5908	Export Quantity	976	Sheep	2011	2011	Head	64223		Official data
112	Jordan	194	Saudi Arabia	5908	Export Quantity	1016	Goats	2011	2011	Head	17601		Official data
112	Jordan	194	Saudi Arabia	5908	Export Quantity	976	Sheep	2011	2011	Head	255997		Official data
221	Oman	102	Iran (Islamic Republic of)	5608	Import Quantity	1016	Goats	2011	2011	Head	417578		Official data
221	Oman	102	Iran (Islamic Republic of)	5908	Export Quantity	1016	Goats	2011	2011	Head	5191		Official data
221	Oman	118	Kuwait	5908	Export Quantity	1016	Goats	2011	2011	Head	74		Official data
221	Oman	179	Qatar	5908	Export Quantity	1016	Goats	2011	2011	Head	3425		Official data
221	Oman	194	Saudi Arabia	5608	Import Quantity	1016	Goats	2011	2011	Head	5		Official data
221	Oman	194	Saudi Arabia	5608	Import Quantity	976	Sheep	2011	2011	Head	673		Official data
221	Oman	194	Saudi Arabia	5908	Export Quantity	1016	Goats	2011	2011	Head	1540		Official data
194	Saudi Arabia	112	Jordan	5608	Import Quantity	1016	Goats	2011	2011	Head	16624		Official data
194	Saudi Arabia	112	Jordan	5608	Import Quantity	976	Sheep	2011	2011	Head	252868		Official data
194	Saudi Arabia	118	Kuwait	5608	Import Quantity	976	Sheep	2011	2011	Head	70426		Official data
194	Saudi Arabia	179	Qatar	5608	Import Quantity	976	Sheep	2011	2011	Head	2976		Official data
13	Bahrain	102	Iran (Islamic Republic of)	5608	Import Quantity	1016	Goats	2012	2012	Head	1000		Official data
13	Bahrain	102	Iran (Islamic Republic of)	5608	Import Quantity	976	Sheep	2012	2012	Head	840		Official data
13	Bahrain	112	Jordan	5608	Import Quantity	976	Sheep	2012	2012	Head	87		Official data
13	Bahrain	179	Qatar	5608	Import Quantity	976	Sheep	2012	2012	Head	17		Official data
13	Bahrain	194	Saudi Arabia	5608	Import Quantity	1016	Goats	2012	2012	Head	1155		Official data
13	Bahrain	194	Saudi Arabia	5608	Import Quantity	976	Sheep	2012	2012	Head	31292		Official data
50	Cyprus	179	Qatar	5908	Export Quantity	1016	Goats	2012	2012	Head	727		Official data
105	Israel	112	Jordan	5608	Import Quantity	976	Sheep	2012	2012	Head	66925	*	Unofficial figure
105	Israel	112	Jordan	5908	Export Quantity	976	Sheep	2012	2012	Head	302		Official data
112	Jordan	105	Israel	5608	Import Quantity	976	Sheep	2012	2012	Head	312		Official data
112	Jordan	118	Kuwait	5608	Import Quantity	1016	Goats	2012	2012	Head	60		Official data
112	Jordan	118	Kuwait	5908	Export Quantity	976	Sheep	2012	2012	Head	12582		Official data
112	Jordan	121	Lebanon	5608	Import Quantity	1016	Goats	2012	2012	Head	116211		Official data
112	Jordan	179	Qatar	5908	Export Quantity	976	Sheep	2012	2012	Head	101563		Official data
112	Jordan	194	Saudi Arabia	5608	Import Quantity	976	Sheep	2012	2012	Head	450		Official data
112	Jordan	194	Saudi Arabia	5908	Export Quantity	1016	Goats	2012	2012	Head	602		Official data
112	Jordan	194	Saudi Arabia	5908	Export Quantity	976	Sheep	2012	2012	Head	290408		Official data
121	Lebanon	112	Jordan	5908	Export Quantity	1016	Goats	2012	2012	Head	119890	*	Unofficial figure
121	Lebanon	118	Kuwait	5908	Export Quantity	1016	Goats	2012	2012	Head	3200	*	Unofficial figure
221	Oman	13	Bahrain	5908	Export Quantity	1016	Goats	2012	2012	Head	2044		Official data
221	Oman	102	Iran (Islamic Republic of)	5608	Import Quantity	1016	Goats	2012	2012	Head	162572		Official data
221	Oman	102	Iran (Islamic Republic of)	5608	Import Quantity	976	Sheep	2012	2012	Head	121		Official data
221	Oman	102	Iran (Islamic Republic of)	5908	Export Quantity	1016	Goats	2012	2012	Head	14704		Official data
221	Oman	102	Iran (Islamic Republic of)	5908	Export Quantity	976	Sheep	2012	2012	Head	167	*	Unofficial figure
221	Oman	118	Kuwait	5908	Export Quantity	1016	Goats	2012	2012	Head	88270		Official data
221	Oman	179	Qatar	5908	Export Quantity	1016	Goats	2012	2012	Head	13315		Official data
221	Oman	194	Saudi Arabia	5608	Import Quantity	1016	Goats	2012	2012	Head	327		Official data
221	Oman	194	Saudi Arabia	5608	Import Quantity	976	Sheep	2012	2012	Head	104		Official data
221	Oman	194	Saudi Arabia	5908	Export Quantity	1016	Goats	2012	2012	Head	17121		Official data
194	Saudi Arabia	112	Jordan	5608	Import Quantity	1016	Goats	2012	2012	Head	59451		Official data
194	Saudi Arabia	112	Jordan	5608	Import Quantity	976	Sheep	2012	2012	Head	225084		Official data
194	Saudi Arabia	118	Kuwait	5608	Import Quantity	976	Sheep	2012	2012	Head	60482		Official data
194	Saudi Arabia	221	Oman	5608	Import Quantity	1016	Goats	2012	2012	Head	6754		Official data
194	Saudi Arabia	179	Qatar	5608	Import Quantity	976	Sheep	2012	2012	Head	45268		Official data
13	Bahrain	102	Iran (Islamic Republic of)	5608	Import Quantity	1016	Goats	2013	2013	Head	2000		Official data
13	Bahrain	102	Iran (Islamic Republic of)	5608	Import Quantity	976	Sheep	2013	2013	Head	17685	*	Unofficial figure
13	Bahrain	112	Jordan	5608	Import Quantity	976	Sheep	2013	2013	Head	5691		Official data
13	Bahrain	179	Qatar	5608	Import Quantity	976	Sheep	2013	2013	Head	10		Official data
13	Bahrain	179	Qatar	5908	Export Quantity	1016	Goats	2013	2013	Head	3		Official data
13	Bahrain	194	Saudi Arabia	5608	Import Quantity	976	Sheep	2013	2013	Head	197		Official data
13	Bahrain	194	Saudi Arabia	5908	Export Quantity	1016	Goats	2013	2013	Head	400		Official data
59	Egypt	103	Iraq	5908	Export Quantity	976	Sheep	2013	2013	Head	22	*	Unofficial figure
59	Egypt	179	Qatar	5908	Export Quantity	976	Sheep	2013	2013	Head	2	*	Unofficial figure
59	Egypt	194	Saudi Arabia	5908	Export Quantity	976	Sheep	2013	2013	Head	392	*	Unofficial figure
105	Israel	112	Jordan	5608	Import Quantity	976	Sheep	2013	2013	Head	40301	*	Unofficial figure
105	Israel	112	Jordan	5908	Export Quantity	976	Sheep	2013	2013	Head	179		Official data
112	Jordan	13	Bahrain	5908	Export Quantity	976	Sheep	2013	2013	Head	7595		Official data
112	Jordan	103	Iraq	5908	Export Quantity	976	Sheep	2013	2013	Head	2700		Official data
112	Jordan	105	Israel	5608	Import Quantity	976	Sheep	2013	2013	Head	179		Official data
112	Jordan	118	Kuwait	5608	Import Quantity	1016	Goats	2013	2013	Head	100		Official data
112	Jordan	118	Kuwait	5908	Export Quantity	976	Sheep	2013	2013	Head	45310		Official data
112	Jordan	121	Lebanon	5608	Import Quantity	1016	Goats	2013	2013	Head	192393		Official data
112	Jordan	179	Qatar	5908	Export Quantity	976	Sheep	2013	2013	Head	90930		Official data
112	Jordan	194	Saudi Arabia	5608	Import Quantity	976	Sheep	2013	2013	Head	13		Official data
112	Jordan	194	Saudi Arabia	5908	Export Quantity	1016	Goats	2013	2013	Head	22370		Official data
112	Jordan	194	Saudi Arabia	5908	Export Quantity	976	Sheep	2013	2013	Head	502550		Official data
118	Kuwait	102	Iran (Islamic Republic of)	5608	Import Quantity	1016	Goats	2013	2013	Head	6155		Official data
118	Kuwait	102	Iran (Islamic Republic of)	5608	Import Quantity	976	Sheep	2013	2013	Head	502105		Official data
118	Kuwait	112	Jordan	5608	Import Quantity	976	Sheep	2013	2013	Head	36445		Official data
118	Kuwait	112	Jordan	5908	Export Quantity	1016	Goats	2013	2013	Head	68		Official data
118	Kuwait	121	Lebanon	5608	Import Quantity	976	Sheep	2013	2013	Head	8340		Official data
118	Kuwait	221	Oman	5608	Import Quantity	1016	Goats	2013	2013	Head	400		Official data
118	Kuwait	221	Oman	5608	Import Quantity	976	Sheep	2013	2013	Head	3512		Official data
118	Kuwait	179	Qatar	5608	Import Quantity	1016	Goats	2013	2013	Head	8		Official data
118	Kuwait	179	Qatar	5908	Export Quantity	1016	Goats	2013	2013	Head	4093		Official data
118	Kuwait	179	Qatar	5908	Export Quantity	976	Sheep	2013	2013	Head	3500		Official data				1
118	Kuwait	194	Saudi Arabia	5608	Import Quantity	976	Sheep	2013	2013	Head	3786		Official data
118	Kuwait	194	Saudi Arabia	5908	Export Quantity	1016	Goats	2013	2013	Head	379		Official data
118	Kuwait	194	Saudi Arabia	5908	Export Quantity	976	Sheep	2013	2013	Head	668		Official data
121	Lebanon	112	Jordan	5908	Export Quantity	1016	Goats	2013	2013	Head	167157		Official data
121	Lebanon	112	Jordan	5908	Export Quantity	976	Sheep	2013	2013	Head	26000		Official data
121	Lebanon	118	Kuwait	5908	Export Quantity	976	Sheep	2013	2013	Head	12300		Official data
121	Lebanon	179	Qatar	5908	Export Quantity	1016	Goats	2013	2013	Head	1000		Official data
121	Lebanon	179	Qatar	5908	Export Quantity	976	Sheep	2013	2013	Head	55250		Official data
221	Oman	102	Iran (Islamic Republic of)	5608	Import Quantity	1016	Goats	2013	2013	Head	217038		Official data
221	Oman	102	Iran (Islamic Republic of)	5608	Import Quantity	976	Sheep	2013	2013	Head	160		Official data
221	Oman	102	Iran (Islamic Republic of)	5908	Export Quantity	1016	Goats	2013	2013	Head	8627		Official data
221	Oman	118	Kuwait	5908	Export Quantity	1016	Goats	2013	2013	Head	253615		Official data
221	Oman	179	Qatar	5908	Export Quantity	1016	Goats	2013	2013	Head	154171		Official data
221	Oman	194	Saudi Arabia	5908	Export Quantity	1016	Goats	2013	2013	Head	4510		Official data
179	Qatar	13	Bahrain	5608	Import Quantity	1016	Goats	2013	2013	Head	75		Official data
179	Qatar	59	Egypt	5608	Import Quantity	1016	Goats	2013	2013	Head	2		Official data
179	Qatar	59	Egypt	5608	Import Quantity	976	Sheep	2013	2013	Head	1		Official data
179	Qatar	112	Jordan	5608	Import Quantity	1016	Goats	2013	2013	Head	1150		Official data
179	Qatar	112	Jordan	5608	Import Quantity	976	Sheep	2013	2013	Head	51290		Official data
179	Qatar	118	Kuwait	5608	Import Quantity	1016	Goats	2013	2013	Head	1573		Official data
179	Qatar	118	Kuwait	5608	Import Quantity	976	Sheep	2013	2013	Head	1562		Official data
179	Qatar	121	Lebanon	5608	Import Quantity	1016	Goats	2013	2013	Head	8625		Official data
179	Qatar	121	Lebanon	5608	Import Quantity	976	Sheep	2013	2013	Head	7060		Official data
179	Qatar	221	Oman	5608	Import Quantity	1016	Goats	2013	2013	Head	75		Official data
179	Qatar	194	Saudi Arabia	5608	Import Quantity	1016	Goats	2013	2013	Head	948		Official data
179	Qatar	194	Saudi Arabia	5608	Import Quantity	976	Sheep	2013	2013	Head	2579		Official data
194	Saudi Arabia	112	Jordan	5608	Import Quantity	1016	Goats	2013	2013	Head	104906		Official data
194	Saudi Arabia	112	Jordan	5608	Import Quantity	976	Sheep	2013	2013	Head	353317		Official data
194	Saudi Arabia	112	Jordan	5908	Export Quantity	1016	Goats	2013	2013	Head	22256		Official data
194	Saudi Arabia	112	Jordan	5908	Export Quantity	976	Sheep	2013	2013	Head	60505		Official data
194	Saudi Arabia	118	Kuwait	5608	Import Quantity	976	Sheep	2013	2013	Head	281		Official data
194	Saudi Arabia	118	Kuwait	5908	Export Quantity	1016	Goats	2013	2013	Head	1828		Official data
194	Saudi Arabia	118	Kuwait	5908	Export Quantity	976	Sheep	2013	2013	Head	1557		Official data
194	Saudi Arabia	221	Oman	5608	Import Quantity	1016	Goats	2013	2013	Head	2425		Official data
194	Saudi Arabia	179	Qatar	5608	Import Quantity	976	Sheep	2013	2013	Head	8972		Official data
194	Saudi Arabia	179	Qatar	5908	Export Quantity	1016	Goats	2013	2013	Head	2904		Official data
194	Saudi Arabia	179	Qatar	5908	Export Quantity	976	Sheep	2013	2013	Head	973		Official data
											3035173
